# Supplementary material for: Transcriptomic Evidence Reveals Low Gelatinous Layer Biosynthesis in Neolamarckia cadamba after Gravistimulation
Source: Int J Mol Sci. 2022 Dec 23;24(1):268. doi: 10.3390/ijms24010268 (PMC9820806; doi:10.3390/ijms24010268)
Supplement: Supplementary file 1 [file ijms-24-00268-s001.zip]

Archive with 1 entries (1 files):
- ijms-2017559-supplementary.pdf
